# Supplementary material for: Optimizing Potassium-Based Activator Formulation for Balanced Reactivity, Flowability, Setting Time and Mechanical Performance of Alkali-Activated Materials
Source: Materials (Basel). 2026 Jun 17;19(12):2604. doi: 10.3390/ma19122604 (PMC13304399; doi:10.3390/ma19122604)
Supplement: Supplementary file 1 [file materials-19-02604-s001.zip]

Archive with 1 entries (1 files):
- materials-4345902-supplementary.pdf
